# Supplementary material for: M2 macrophages secrete CXCL13 to promote renal cell carcinoma migration, invasion, and EMT
Source: Cancer Cell Int. 2021 Dec 18;21:677. doi: 10.1186/s12935-021-02381-1 (PMC8684162; doi:10.1186/s12935-021-02381-1)
Supplement: Supplementary file 1 — Additional file 1. The primer sequences of the analyzed genes. [file 12935_2021_2381_MOESM1_ESM.xlsx]

## Sheet: Sheet1
CCL1-F	CTCATTTGCGGAGCAAGAGAT
CCL1-R	GCCTCTGAACCCATCCAACTG
CCL2-F	CAGCCAGATGCAATCAATGCC
CCL2-R	TGGAATCCTGAACCCACTTCT
CCL3-F	AGTTCTCTGCATCACTTGCTG
CCL3-R	CGGCTTCGCTTGGTTAGGAA
CCL4-F	CTGTGCTGATCCCAGTGAATC
CCL4-R	TCAGTTCAGTTCCAGGTCATACA
CCL5-F	CCAGCAGTCGTCTTTGTCAC
CCL5-R	CTCTGGGTTGGCACACACTT
CCL6-F	GGCCCAAGATCTGGGAACAA
CCL6-R	CTCTATTGTGGCAGGGCGAA
CCL7-F	CCCTCACCCTCCAACATGAAA
CCL7-R	TAGCTCTCCAGCCTCTGCTTA
CCL8-F	TGGAGAGCTACACAAGAATCACC
CCL8-R	TGGTCCAGATGCTTCATGGAA
CCL9-F	TCCTGAAGGCAGAGCAAGGA
CCL9-R	TAGCTGGCAGTTTACACGCT
CCL11-F	CCCCTTCAGCGACTAGAGAG
CCL11-R	TCTTGGGGTCGGCACAGAT
CCL12-F	AGACACTGGTTCCTGACTCCT
CCL12-R	CGCATCTGGTCCAGCCAATA
CCL13-F	CTCAACGTCCCATCTACTTGC
CCL13-R	TCTTCAGGGTGTGAGCTTTCC
CCL14-F	CCAAGCCCGGAATTGTCTTCA
CCL14-R	GGGTTGGTACAGACGGAATGG
CCL15-F	TCCCAGGCCCAGTTCATAAAT
CCL15-R	TGCTTTGTGAGATGTAGGAGGT
CCL16-F	ACAGAAAGGCCCTCAACTGTC
CCL16-R	TCCTTGATGTACTCTTGGACCC
CCL17-F	GTCTTGAAGCCTCCTCAC
CCL17-R	CATGGCTCCAGTTCAGAC
CCL18-F	TGGCAGATTCCACAAAAGTTCA
CCL18-R	GGATGACACCTGGCTTGGG
CCL19-F	CTGCTGGTTCTCTGGACTTCC
CCL19-R	AGGGATGGGTTTCTGGGTCA
CCL20-F	TGCTGTACCAAGAGTTTGCTC
CCL20-R	CGCACACAGACAACTTTTTCTTT
CCL21-F	GTTGCCTCAAGTACAGCCAAA
CCL21-R	AGAACAGGATAGCTGGGATGG
CCL22-F	ATCGCCTACAGACTGCACTC
CCL22-R	GACGGTAACGGACGTAATCAC
CCL23-F	CATCTCCTACACCCCACGAAG
CCL23-R	GGGTTGGCACAGAAACGTC
CCL24-F	ACATCATCCCTACGGGCTCT
CCL24-R	CTTGGGGTCGCCACAGAAC
CCL25-F	GGCCCTCATGCTGTAAAGAAG
CCL25-R	TGCTGATGGGATTGCTAAACTT
CCL26-F	CACACAGAGGAATCTGGAGCC
CCL26-R	AACTCTGGGAGGAAACACCC
CCL27-F	GCAGCATTCCTACTGCCAC
CCL27-R	AGGTGAAGCACGAAAGCCTG
CCL28-F	TGCACGGAGGTTTCACATCAT
CCL28-R	TTGGCAGCTTGCACTTTCATC
CXCL1 -F	GAGAACCATTAGGTGTCAACCACTGT
CXCL1 -R	ACACGATCCCAGACTCTCATCTCT
CXCL2-F	TGCCAGTGCTTGCAGAC
CXCL2-R	TCTTAACCATGGGCGATGC
CXCL3-F	TGGTCACTGAACTGCGCT
CXCL3-R	ATGCGGGGTTGAGACAAG
CXCL4-F	CTGAAGAAGATGGGGACCTGC
CXCL4-R	TCAGCGTGGCTATCAGTTGG
CXCL5-F	AGCTGCGTTGCGTTTGTTTAC
CXCL5-R	TGGCGAACACTTGCAGATTAC
CXCL6-F	AGAGCTGCGTTGCACTTGTT
CXCL6-R	GCAGTTTACCAATCGTTTTGGGG
CXCL7-F	GTAACAGTGCGAGACCACTTC
CXCL7-R	CTTTGCCTTTCGCCAAGTTTC
CXCL8-F	CACTGCGCCAACACAGAAAT
CXCL8-R	GCCC TCTT CAAA AACT TCTCCAC
CXCL9-F	CCAGTAGTGAGAAAGGGTCGC
CXCL9-R	AGGGCTTGGGGCAAATTGTT
CXCL10-F	GTGGCATTCAAGGAGTACCTC
CXCL10-R	TGATGGCCTTCGATTCTGGATT
CXCL11-F	GACGCTGTCTTTGCATAGGC
CXCL11-R	GGATTTAGGCATCGTTGTCCTTT
CXCL12-F	ATTCTCAACACTCCAAACTGTGC
CXCL12-R	ACTTTAGCTTCGGGTCAATGC
CXCL13-F	GCTTGAGGTGTAGATGTGTCC
CXCL13-R	CCCACGGGGCAAGATTTGAA
CXCL14-F	CGCTACAGCGACGTGAAGAA
CXCL14-R	GTTCCAGGCGTTGTACCAC
CXCL16-F	CCCGCCATCGGTTCAGTTC
CXCL16-R	CCCCGAGTAAGCATGTCCAC
CXCL17-F	TGCTGCCACTAATGCTGATGT
CXCL17-R	CTCAGGAACCAATCTTTGCACT
XCL1-F	TGCTCTCTCACTGCATACATTG
XCL1-R	TGGTGTAGGTCTTGATTCTGCT
XCL2-F	CAGTGCGTGTCGTGGAGT
XCL2-R	GGGTGAGAACTGAATTCCA
CX3CL1-F	ACTAAGAAAGACCCGAGGC
CX3CL1-R	GGGGCACGTTGGTGTTTAC
CXCR5-F	CACGTTGCACCTTCTCCCAA
CXCR5-R	GGAATCCCGCCACATGGTAG
GAPDH-F	GGAGCGAGATCCCTCCAAAAT
GAPDH-R	GGCTGTTGTCATACTTCTCATGG
