# Supplementary material for: M2 macrophages secrete CXCL13 to promote renal cell carcinoma migration, invasion, and EMT
Source: Cancer Cell Int. 2021 Dec 18;21:677. doi: 10.1186/s12935-021-02381-1 (PMC8684162; doi:10.1186/s12935-021-02381-1)
Supplement: Supplementary file 4 — Additional file 4. The expression of chemokines in ccRCC tissues in the TCGA database. [file 12935_2021_2381_MOESM4_ESM.xlsx]

## Sheet: Sheet1
ID	TCGA-CZ-5985-11A-01R-1672-07	TCGA-CJ-5680-11A-01R-1541-07	TCGA-B0-5701-11A-01R-1541-07	TCGA-B0-5699-11A-01R-1541-07	TCGA-CZ-4865-11A-01R-1503-07	TCGA-B8-5549-11A-01R-1541-07	TCGA-CZ-5451-11A-01R-1503-07	TCGA-CJ-5677-11A-01R-1541-07	TCGA-CW-6087-11A-01R-1672-07	TCGA-CJ-5678-11A-01R-1541-07	TCGA-CZ-5465-11A-01R-1503-07	TCGA-CW-5589-11A-01R-1541-07	TCGA-CJ-6030-11A-01R-1672-07	TCGA-B0-5690-11A-01R-1541-07	TCGA-B8-4622-11A-01R-1758-07	TCGA-CZ-5462-11A-01R-1503-07	TCGA-CZ-5454-11A-01R-1503-07	TCGA-B0-4700-11A-01R-1541-07	TCGA-CZ-5470-11A-01R-1503-07	TCGA-B0-5706-11A-01R-1541-07	TCGA-CZ-5987-11A-01R-1672-07	TCGA-CZ-5458-11A-01R-1503-07	TCGA-CZ-5453-11A-01R-1503-07	TCGA-B0-4712-11A-02R-1503-07	TCGA-B2-5641-11A-01R-1541-07	TCGA-CW-5581-11A-01R-1541-07	TCGA-B8-4620-11A-01R-1758-07	TCGA-CW-5585-11A-01R-1541-07	TCGA-A3-3387-11A-01R-1541-07	TCGA-CZ-5463-11A-01R-1503-07	TCGA-CZ-4864-11A-01R-1503-07	TCGA-CZ-4863-11A-01R-1503-07	TCGA-CZ-5457-11A-01R-1503-07	TCGA-CJ-5676-11A-01R-1541-07	TCGA-B0-5705-11A-01R-1541-07	TCGA-CW-5580-11A-02R-1672-07	TCGA-B0-5402-11A-01R-1503-07	TCGA-B0-5709-11A-01R-1541-07	TCGA-CZ-5988-11A-01R-1672-07	TCGA-CW-5584-11A-01R-1541-07	TCGA-CZ-5468-11A-01R-1503-07	TCGA-B2-5636-11A-01R-1541-07	TCGA-B0-5696-11A-01R-1541-07	TCGA-CZ-5456-11A-02R-1503-07	TCGA-CW-5591-11A-01R-1541-07	TCGA-CZ-5461-11A-01R-1503-07	TCGA-CZ-5469-11A-01R-1503-07	TCGA-B0-5711-11A-01R-1672-07	TCGA-CZ-5455-11A-01R-1503-07
CCL1	0	0	0.0265566	0	0	0	0	0	0.0447129	0	0	0	0	0	0	0.0171506	0	0	0	0	0	0	0	0	0	0	0.0450439	0.0232047	0.0305052	0	0	0	0	0	0	0	0	0	0	0	0	0	0	0	0.0265167	0	0	0	0
CCL2	24.2461	104.787	26.5983	14.8341	39.2837	17.6288	6.67063	25.6556	9.68302	15.0763	21.4369	16.0893	20.1141	5.18791	15.1336	19.79	25.9568	27.9969	27.548	23.2112	84.2616	29.0506	39.2444	16.2128	10.6771	12.8355	90.4172	17.0989	15.613	50.6623	35.8427	14.742	22.3451	70.1276	54.5768	22.6763	29.5032	46.5254	15.4251	66.6674	49.2492	15.8487	10.4931	79.6151	4.2367	108.382	54.1086	19.1736	24.946
CCL3	7.02949	1.71299	0.98917	0.194982	4.41124	0.76902	0.975836	0.356566	0.708702	0.179789	1.93336	1.25811	0.557563	0.226272	0.934069	0.849495	0.558947	0.753212	2.44079	0.102679	0.581961	0.107626	2.76916	0.28468	0.531084	1.87942	2.90934	0.634449	0.253843	3.5797	2.42475	0.456473	0.758122	1.36051	5.07772	4.10936	1.52019	2.8378	2.48019	1.01962	1.51425	2.14127	0.377301	2.67144	3.54096	4.55478	0.456897	1.20114	2.38976
CCL4	4.86715	1.89768	1.17602	0.258045	2.45124	0.397316	0.77362	0.462635	0.566657	0.59873	1.40933	0.909842	0.856593	0.18083	1.62978	0.574613	0.691613	0.820794	1.33994	0.462396	1.43465	0.182989	1.64518	0.363209	0.244045	1.38182	6.7321	0.527314	0.337719	1.93302	1.52172	0.185167	1.01406	1.52045	2.92726	2.64131	2.81078	1.69827	1.72811	1.0888	1.51259	1.29019	0.495967	1.42946	4.28757	3.09295	0.678075	0.715864	1.04783
CCL5	1.97527	9.73241	4.50225	1.72111	1.74797	0.852281	2.19674	4.94286	1.8557	9.41536	1.28989	3.92299	7.97609	1.83723	17.7151	2.73303	2.1755	3.04343	4.78327	4.23581	14.1052	0.910575	2.65148	2.43234	1.19383	4.19161	17.3364	3.84315	2.9143	3.64709	4.68053	1.18981	2.67148	12.0092	3.41136	3.24325	16.3897	5.35651	1.99473	17.0673	4.04496	4.41733	5.41138	1.42247	21.3666	3.23711	1.35437	3.30877	0.970282
CCL7	0.0283666	0.20037	0.0910863	0.112516	0.392628	0.089953	0	0.272328	0	0	0.157336	0.0714098	0.028813	0	0.0965392	0.11765	0.236008	0.116423	0.126763	0.0888773	0.237053	0.186319	0.281994	0.0434849	0.0229849	0	0.617983	0.0955078	0	0.13343	0.0899498	0.313368	0.18975	0.141316	0.183133	0.0447422	0.0155722	0.114249	0.024963	0.147095	0.0542364	0	0.0197931	0.334008	0	0.654909	0.366188	0.0315057	0.150439
CCL8	3.45559	1.16559	1.15948	0.69303	6.30114	1.45286	0.160855	0.981575	0.734695	0.739266	3.30864	0.757504	0.700025	0.862522	0.660693	2.26252	1.61519	1.57761	6.39084	2.95004	1.70345	4.13618	3.06752	1.89473	0.346068	1.87678	1.69173	0.827936	0.887917	5.21518	2.10329	0.372977	1.40682	1.97725	10.1633	2.02096	0.788639	1.60847	1.58882	0.503342	4.10774	0.655886	0.582476	12.6426	0.385912	18.1702	6.49584	3.52536	1.10164
CCL11	0.45376	0.480776	4.51683	0.557949	4.49062	2.02887	0.211486	1.14714	1.153	0.453946	4.15272	0.913833	2.43126	0.599356	5.52077	5.42945	2.93526	1.22914	10.9272	1.84822	3.95786	3.16668	6.8375	0.602851	3.29068	0.464691	3.01506	0.840274	0.502106	3.59287	2.7818	8.43445	8.29648	1.9968	1.49136	1.8012	2.36643	0.613539	0.339418	2.6555	1.8653	3.16731	0.443263	2.30155	0	3.58283	2.55394	1.63792	3.02012
CCL13	0.258899	0.528307	4.286	0.228205	0.696787	0.200687	0.0893823	0.31299	7.49621	0.371334	0.159555	0.343979	0.248364	0.069085	3.30414	0.703921	0.26327	0.283355	2.18535	0.225326	1.14188	0.0590456	0.632144	0.0587975	0.303017	0.0471353	0.940046	0.258279	0.318315	0.571314	0.608121	0.0967177	0.962129	0.732467	0.219482	0.423482	2.06873	0.347581	0.15189	0.831085	0.348341	0.880196	0.461661	0.130276	0.0553393	0.770407	0.0594163	0.35145	0.366145
CCL15-CCL14	1.35612	0.429407	0.315331	1.29839	0.0161814	0.0444868	1.23505	0.987663	0.2781	1.38837	0	0.927048	1.31809	0.954587	0.835521	0.0484869	0.0389064	0.729317	0.023219	0.16483	0.659451	0.00959844	0.183502	0	0.0378911	0.938631	0.178282	0.957799	2.1733	0.195521	1.63112	0.0112303	0	1.57897	0.274453	0.147517	0.693121	1.49328	1.52262	0.571581	0.0298032	1.05823	0.880991	0.0211776	2.38392	0.388667	0	0.597285	0
CCL14	1.20567	3.03098	2.86151	0.558428	0.202121	0.151982	1.06647	0.522424	0.80568	2.37318	0.32096	0.952017	0.597111	0.786822	0.802805	0.260895	0.383176	0.934347	0.535436	1.23182	2.77702	0.187526	0.470178	0.176024	0.200241	0.564441	1.53356	1.36153	0.679495	0.739721	0.558038	0.0359685	0.0459187	1.27258	1.10317	1.24023	2.23638	1.40465	1.29166	1.5422	0.849543	0.630125	0.64271	0.115308	1.02764	0.58092	0.37122	1.24344	0.127089
CCL15	3.90744	1.49642	0.927165	2.67651	0.152042	0.03981	4.23392	4.08772	1.88344	2.47132	0	3.54551	3.5306	1.84665	3.89864	0.305897	0.156673	2.71793	0.155835	0.33188	1.95069	0.0386522	0.312001	0.0962244	0.0381461	4.20406	0.974333	3.04684	12.1552	0.828357	5.61467	0.030149	0.0349902	4.13468	1.11441	0.511533	2.92898	4.00889	6.5872	1.79022	0.130017	4.04133	3.44914	0.0426404	2.22387	1.53615	0.0162062	1.72548	0.0249671
CCL16	0.112295	0.257792	0.144234	0.0445418	0.00971438	0.00890246	0.0726914	0.188662	0.0682999	0.135897	0.0283114	0.0530046	0.0499024	0.117987	0.107486	0.0116435	0.0350358	0.207399	0.0278788	0.04398	0.278595	0.0172871	0.0660986	0	0.0227477	0.0805002	0.0764506	0.0708915	0.10355	0.0440175	0.118695	0	0	0.116548	0.0411916	0.191882	0.161821	0.22614	0.172937	0.103983	0.0626227	0.125271	0.048972	0.0127139	0.0900109	0.025926	0.0217445	0.0779514	0
CCL17	0.315875	0.306792	0.988933	0.375876	0.0546512	0.125209	0.572527	0.581229	0.298855	0.152906	0.0199093	0.571537	0.501324	0.237062	2.48596	0.0818803	0.082127	0.129643	0.137235	0.123712	0.866151	0.0486269	0.0826351	0.262289	0.0639871	0.291136	2.62359	0.354508	0.407786	0.165089	0.730359	0.0948234	0.04402	0.852379	0.301257	0.207594	0.563564	0.454364	0.243228	4.09493	0.050329	2.41628	0.413261	0.0715258	0.151915	0.182318	0.12233	0.131562	0.0418803
CCL18	0.0175235	0.433226	1.44048	0	0.0121273	0.0111137	0.0181494	0.0672924	0.151582	0.237513	0.00883591	0.187483	0.453883	0.021042	1.13311	0.0581427	0.00728973	0.100689	0.0261027	0.0549041	0.164745	0	0.0183371	0.0626802	0	0.0143565	0.858961	0.108167	0.0775623	0.036634	0.157439	0.00841668	0.136755	1.18338	0.0617078	0.0092132	0.673385	0.100825	0.0462628	1.36302	0.31271	0.223409	0.110045	0	0.494422	0.161829	0.00904854	0.0194627	0
CCL19	0.75615	1.35754	22.3581	1.87454	0.41428	0.0599455	1.72948	1.12922	1.27751	7.95096	0.0317729	5.21487	14.529	0.643149	66.6668	0.470417	0.183491	4.37064	1.62694	1.85089	11.0911	0.116404	0.296721	0.821065	0.357405	1.72942	48.0468	0.689512	1.62695	1.00445	3.54665	0.0605308	0.755195	19.9336	7.13759	2.03747	32.3432	2.06657	2.66169	22.8026	0.100399	17.5734	13.9158	0.08561	0.101016	1.28022	0	1.92461	0.050127
CCL20	0.473931	70.5582	0.84285	0.462731	0.252299	0	0.774047	1.63329	0.325209	1.88238	0.0643383	0.998049	5.53599	0.273601	1.28723	0.340203	0.15924	0.912712	0.0362029	0.242725	3.67491	0.194556	0.143058	0.819662	0.384018	0.537616	2.16425	1.59568	2.00358	0.133375	0.616544	0.131327	0.304829	1.21078	0.256756	0.10542	1.94128	13.5084	1.15495	3.17324	0.394987	1.10386	0.78857	0.0660402	59.0629	0.446089	0.169423	1.11349	0.29968
CCL21	6.94139	10.2741	45.5311	11.4546	1.5035	0.80654	8.67111	11.9544	3.83873	16.2619	0.333976	26.2113	12.1503	6.01275	38.1853	1.4065	1.89568	15.6581	15.707	5.8937	34.3728	1.26163	2.31494	0.609213	2.25409	5.96907	95.8128	6.25905	6.58649	4.04326	7.33701	0.85259	0.930422	44.6409	6.70179	3.71917	64.7362	16.3414	7.34422	28.4778	0.945576	25.5357	14.3639	0.503931	0.0849454	5.07689	0.314652	4.13433	1.06786
CCL22	0.0167158	0.743865	0.52065	0.039782	0.0694102	0.0265037	0.0519387	0.299557	0.13104	0.151044	0.0210716	0.210402	0.72585	0.0451623	0.632886	0.0589292	0.146029	0.0686057	0.0954483	0.0327335	0.654798	0.0102932	0.0612216	0.115311	0.0203168	0.0890163	2.82228	0.0797311	0.160306	0.0873638	0.0839255	0.0240863	0.0698849	0.67545	0.426761	0.311994	0.389997	0.331815	0.0220652	1.03397	0.0266337	1.64096	0.291592	0.0302806	1.02366	0.0617479	0.0388417	0.0649799	0.0443253
CCL23	1.22733	1.40585	3.34455	0.894699	0.160695	0.294529	0.773011	0.912901	0.950482	1.17752	0.217438	0.584534	0.60648	0.258905	2.82227	0.385215	1.22812	0.925768	0.757637	1.48102	1.24742	0.408519	0.607446	0.322052	0.215024	0.298939	3.64941	0.744564	0.734109	1.0402	0.473334	0.0318648	0.369816	2.57058	0.622987	1.11617	4.71634	0.62983	0.817351	1.6218	5.43322	1.43787	0.624931	0.180268	0.276521	0.566718	0.274056	0.53421	0.562944
CCL24	0.119029	0.19618	0.407689	0.0629505	0	0.050327	0	0.0761811	0.300308	0.0256082	0.0200061	0.149822	0.362708	0	0.472604	0	0.0165053	0.74907	0.118202	0.0310782	0.331566	0	0.186833	0.0608225	0.0321491	0	0.0864375	0.111323	0.819537	0.124419	0.167751	0	0	0.241584	0.116431	0.0417207	0.152467	0.205458	0.139663	0.529051	0.0252869	0.202336	0.0553693	0	0	0	0.0204876	0.0440672	0.021042
CCL25	0	0	0	0	0	0	0	0	0.0267644	0.015976	0	0	0.0251422	0	0.04212	0	0.010297	0.0203181	0	0.0193886	0	0.0203227	0	0.0126483	0.0200566	0	0.0269625	0.02778	0	0.0129367	0	0	0.0413939	0	0	0	0.0135883	0.0142419	0	0	0.0315511	0	0.0172714	0.0448392	0.0158725	0	0.0383442	0	0
CCL26	0.173374	0.293913	2.00416	0.220059	1.41582	0.32987	0.197523	0.244118	0.224958	0.13428	0.192325	0.414627	0.105662	0.0624554	0.295019	0.2301	0.245218	0.711566	1.41179	0.325925	0.615758	0.327394	0.56241	0.0531551	0.224771	0.397712	0.113311	0.447529	0.179056	0.960488	0.439811	0.599563	1.19839	0.287903	0.142455	0.309921	0.628161	0.399017	0.213599	0.462358	0.154694	0.375761	0.169363	0.659536	0.22235	0.288197	0.196953	0.4814	1.3792
CCL27	0	0	0	0	0	0	0	0	0	0	0	0	0	0	0	0	0	0	0	0	0	0	0	0	0	0	0	0	0	0	0	0	0	0	0	0	0	0	0	0	0	0	0	0	0	0	0	0	0
CCL28	0.871206	1.99522	2.62025	0.961568	4.78222	5.55967	0.807048	0.879676	2.20876	0.68803	5.49248	0.75603	0.714531	1.81936	1.0405	4.66363	3.79527	0.803962	4.2989	2.15319	2.32319	4.11623	6.05032	5.20386	4.62138	0.908818	2.68192	0.698399	0.602768	4.52783	0.923719	4.61331	3.78558	0.739834	2.83288	2.60603	1.34864	1.26406	1.00953	0.990113	3.95913	1.25214	1.00435	4.70024	7.13068	4.52249	4.50979	2.36495	5.53294
CXCL1	1.88891	69.5145	2.08649	1.45352	1.37261	1.44956	1.63358	2.78057	1.5931	1.97503	0.723863	2.1517	1.92824	0.430955	2.86068	0.509225	0.691489	1.28692	1.96958	1.36121	3.2557	3.49719	1.02784	1.22582	0.734666	1.43921	16.8514	1.55815	2.11804	1.52033	1.60724	0.181452	0.947652	3.85817	2.76045	1.85713	4.33444	16.0198	1.76201	12.7195	1.28813	5.00906	1.47617	2.68608	2.39829	2.9306	1.63862	1.028	0.821448
CXCL2	5.6468	14.9402	3.69979	0.919225	1.70548	1.58364	1.18322	4.7526	1.84408	0.695211	2.13136	2.10558	0.845433	0.764288	0.361025	0.345208	0.577079	2.54532	1.14258	1.24	0.78421	1.82232	1.80172	2.90213	0.621528	1.41729	8.39089	0.915813	1.14374	3.43744	1.28515	0.525195	0.564043	0.91241	4.28155	3.16623	1.82768	4.3101	1.19205	6.12953	1.82023	4.65033	0.808522	3.63637	1.49653	4.79278	0.842721	0.453157	1.54929
CXCL3	0.198579	3.67034	0.255058	0.0612626	0.374111	0.153929	0.177106	0.233007	0.214719	0.106807	0.178008	0.152747	0.168087	0.0463654	0.0469318	0.132691	0.128501	0.135836	0.339621	0.198752	0.0921931	0.788023	0.0865825	0.191668	0.0804524	0.135575	0.348496	0.08667	0.130214	0.282527	0.134101	0.0370918	0.0676467	0.134346	0.466187	0.39442	0.121125	0.495111	0.0679591	0.490348	0.203902	0.372723	0.0692803	0.529594	0.0353716	0.677511	0.205079	0.159289	0.14627
CXCL5	0.0578731	1.77825	0.241583	0.0153036	0.200259	0.0305868	0.0699304	0.03704	0.0365032	0.0809311	0.092408	0.0242816	0.0342907	0.0173733	0.664734	0.152017	0.0882752	0.0237525	0.411876	0.12844	0.201514	0.0356368	0.0807467	0.295725	0.0312624	0.0237069	0.598881	0.0378883	0.0569238	0.206687	0.234491	0.0880236	0.0806512	0.0480519	0.0679321	0.167351	0.0741307	0.0554976	0.0169764	0.13576	0.129095	0.159864	0.0269211	0.043682	0.0309257	0.204874	0.15938	0.0482083	0.0971927
CXCL6	0.156997	32.952	0.468116	0.27578	0.170738	0.149356	0.656227	0.940219	0.448645	1.71537	0.361888	0.825735	1.67442	0.302979	10.9819	0.218598	0.354542	0.533893	1.31964	0.386492	3.3034	0.124296	0.434184	0.275053	0.717839	0.248059	33.9829	0.453082	0.330904	0.105497	1.28607	0.0915656	0.206287	2.17878	0.217193	0.507051	9.01258	7.23944	0.601981	4.26161	0.657528	1.95869	1.25196	0.121885	2.02786	0.346931	0.0984397	0.411018	0.434151
CXCL8	3.92934	77.1596	1.58321	1.14438	2.68209	3.9122	1.08154	1.51581	0.459792	1.72316	1.46562	1.21275	2.06667	0.329635	3.96599	0.567041	0.989713	1.67897	3.92343	1.76237	3.37362	4.44143	3.30631	1.60078	0.357641	1.2083	6.59027	1.31693	1.97745	2.85821	1.59873	0.879014	1.66827	5.26771	3.2602	2.76774	2.4762	7.94078	1.5442	2.71941	1.79073	1.31072	1.66758	3.38348	0.476322	6.27322	1.8233	2.07448	3.96224
CXCL9	4.51189	1.93745	0.751648	5.64179	1.59526	0.566638	1.40654	1.13793	0.531333	1.63769	0.707289	1.67562	8.15848	1.93647	10.7106	0.822628	0.590955	2.0608	0.519033	1.69358	3.63049	0.0806899	10.4805	0.470235	0.977321	2.42283	7.25042	2.02047	0.935909	1.26544	0.746047	0.450584	6.49439	1.66663	0.728869	0.319422	12.8405	2.6834	1.24226	6.77735	1.34382	3.3944	2.99237	0.113293	2.84739	0.536308	0.701242	1.66213	0.16584
CXCL10	2.35228	3.79363	1.35023	3.89726	2.52111	1.88793	1.7895	2.17166	1.95824	2.23031	0.566805	1.31009	8.42599	1.46229	7.65123	5.02478	2.13893	2.97318	0.837216	1.30444	5.26228	0.213639	7.29733	4.11654	1.33252	1.94421	7.32407	6.54153	4.65298	6.97384	1.71624	0.529914	6.45177	3.52593	0.842999	0.919346	5.54238	3.22189	2.10667	3.88601	3.46269	3.03876	1.49608	0.301673	4.21814	4.35424	1.65535	3.0172	0.430555
CXCL11	0.243777	0.435016	0.140076	0.458025	0.568281	0.203431	0.146175	0.172446	0.194224	0.306399	0.12292	0.0968972	0.768907	0.169472	1.39729	0.835454	0.277544	0.389676	0.0891886	0.251248	1.16602	0.0210683	2.0609	0.504825	0.114358	0.147162	1.46747	0.921573	0.227158	0.523043	0.155959	0.0739503	1.78087	0.21306	0.0828323	0.134914	1.50025	0.324818	0.1242	1.0455	0.809538	0.318973	0.196956	0.0348632	0.641738	0.171807	0.172254	0.235129	0.074849
CXCL12	51.0957	27.214	86.5626	41.5312	51.8543	17.2785	28.2336	27.1875	53.9985	36.6705	20.4971	48.091	23.3763	49.1169	34.5551	34.2738	21.4501	40.3942	53.461	28.6193	63.5914	19.9718	41.2264	12.8303	23.828	42.9141	64.8987	45.7168	19.4082	60.1088	42.4794	6.18379	20.8207	22.4945	57.6904	76.6638	42.9371	46.414	32.8516	19.0479	18.2901	34.7103	55.0811	24.8329	4.57479	38.6265	13.0506	65.8887	21.9045
CXCL13	0	0.0483352	0.186768	0.0135711	0.0591959	0	0.0265773	0.0218979	0.0184976	0.0110414	0.00862597	0.0107664	1.9896	0.0308131	2.59081	0.0141903	0.00711652	0.0140424	0.0424708	0.0937994	0.0893503	0.00702276	0	0.0349662	0	0	4.73316	0.0191994	0.0126199	0.0715272	0.235068	0.0164334	0.0190722	0.407182	0.0200805	0.089943	0.262954	0.0196859	0	0.164746	0	0.490728	0.393912	0	1.0202	0	0.0176671	0.0190003	0.0090726
CXCL14	240.688	187.926	123.185	225.894	108.248	91.1271	332.173	242.381	173.684	207.539	166.063	297.61	422.03	238.953	401.043	123.54	165.601	287.399	142.87	144.441	182.267	227.573	132.702	102.303	96.2573	305.604	241.87	335.598	344.869	81.5475	399.296	95.6068	90.9424	366.053	122.005	107.724	326.778	327.428	235.381	212.171	185.446	350.156	295.851	87.7713	402.741	111.738	151.101	182.555	77.8448
CXCL16	7.28978	47.9829	17.7866	9.022	18.288	13.4421	11.6247	13.3015	12.1597	15.6589	13.7663	15.4232	15.5032	9.51624	18.1223	19.674	20.2764	9.19865	14.2521	11.1867	38.3032	15.7793	17.0489	20.9844	14.5682	10.2936	35.7232	12.5228	10.7812	16.1648	13.1786	18.3736	27.2582	22.1398	10.9686	15.3077	20.7403	17.6797	9.47616	39.6315	28.9424	14.5663	11.4691	13.8164	44.3519	17.1943	13.7085	12.8113	17.7644
CXCL17	0	0.0290865	0.0132225	0.0163333	3.83294	0.0130579	0	0.0263548	0	0	0.0415265	0	0	0.0370845	0.0175175	0	0.0171299	0	0.020446	0	0.0215072	0.0169042	0.0107724	0.536558	0.0333658	0	0.156991	0.0577679	0.0151885	0.0215213	0.0108812	4.12374	3.07585	0	0.181257	0.108249	0.0113026	0.0236927	0	0	0.301805	0.0131246	0.0143662	0.0932422	0	0.00950692	0.0637888	0.0228675	0
CX3CL1	16.2438	39.4306	23.9094	19.5988	20.5069	18.6061	17.036	17.9515	13.6841	25.2704	14.3285	23.8374	28.895	18.309	12.7658	12.1726	19.7037	11.4059	19.7717	36.6583	32.2055	26.7238	20.6609	12.758	14.3324	19.2851	23.3901	24.0602	19.5562	21.1772	13.5606	11.2118	14.351	23.0925	21.2453	20.4582	25.649	25.063	20.38	25.5092	18.0663	17.3996	18.1835	17.4071	28.0112	23.3896	23.8978	28.062	16.5026
CXCL1	1.88891	69.5145	2.08649	1.45352	1.37261	1.44956	1.63358	2.78057	1.5931	1.97503	0.723863	2.1517	1.92824	0.430955	2.86068	0.509225	0.691489	1.28692	1.96958	1.36121	3.2557	3.49719	1.02784	1.22582	0.734666	1.43921	16.8514	1.55815	2.11804	1.52033	1.60724	0.181452	0.947652	3.85817	2.76045	1.85713	4.33444	16.0198	1.76201	12.7195	1.28813	5.00906	1.47617	2.68608	2.39829	2.9306	1.63862	1.028	0.821448
XCL2	0.173312	0.489682	0.0834769	0.17186	0.629698	0.0274794	0.0673135	0.110923	0.351372	0.755056	0.196626	0.35449	0.22005	0.0260139	1.0322	0.359404	0.198268	0.106697	0.73146	0.0678771	0.633644	0.142295	0.0453396	0.0442802	0.17554	0.0709949	0.943928	0.510586	0.223741	0.294385	0.114494	0.0208108	0.386441	0.791453	0.305153	0.364484	1.18928	0.274227	0.0762585	1.09129	0.110457	0.303817	0.302326	0.0784885	0.861301	0.200066	0.0894925	0.336861	0.0229786
[truncated: 562 more columns]
